# Supplementary material for: Awareness of Gingival Recession and Its Causes and Consequences Among Adults in Saudi Arabia
Source: Dent J (Basel). 2025 Oct 28;13(11):501. doi: 10.3390/dj13110501 (PMC12650827; doi:10.3390/dj13110501)
Supplement: Supplementary file 1 [file dentistry-13-00501-s001.zip]

Archive with 1 entries (1 files):
- dentistry-3869295-supplementary.pdf
